# Supplementary material for: Effects of a Synbiotic on Plasma Immune Activity Markers and Short-Chain Fatty Acids in Children and Adults with ADHD—A Randomized Controlled Trial
Source: Nutrients. 2023 Mar 6;15(5):1293. doi: 10.3390/nu15051293 (PMC10004766; doi:10.3390/nu15051293)
Supplement: Supplementary file 1 [file nutrients-15-01293-s001.zip]

Archive with 1 entries (1 files):
- nutrients-2204951-supplementary.pdf
